# Supplementary material for: Comparative Transcriptomic Analysis Revealing the Potential Mechanisms of Erythritol-Caused Mortality and Oviposition Inhibition in Drosophila melanogaster
Source: Int J Mol Sci. 2024 Mar 27;25(7):3738. doi: 10.3390/ijms25073738 (PMC11011834; doi:10.3390/ijms25073738)
Supplement: Supplementary file 1 [file ijms-25-03738-s001.zip]

Archive with 1 entries (1 files):
- ijms-2901923-supplementary.pdf
